# Supplementary material for: New 28-Item and 12-Item Dog Owner Relationship Scales: Contemporary Versions of the MDORS with a Revised Four-Component Structure
Source: Animals (Basel). 2025 Feb 21;15(5):632. doi: 10.3390/ani15050632 (PMC11898123; doi:10.3390/ani15050632)
Supplement: Supplementary file 1 [file animals-15-00632-s001.zip]

Archive with 5 entries (5 files):
- File S2 - Analysis of the original 28-item MDORS.pdf
- File S3 - Analysis of the expanded and modified 32-item E-DORS.pdf
- File S4 - DORS28 and DORS12 subscale properties and relationships with other variables .pdf
- File S5 - DORS28 and DORS12 administration and scoring instructions.pdf
- File S1 - Survey.pdf
